# Supplementary material for: Genomic analysis of co-infection with Wolbachia and Candidatus Tisiphia in the sand fly Sergentomyia squamirostris
Source: Front Microbiol. 2025 May 9;16:1577636. doi: 10.3389/fmicb.2025.1577636 (PMC12123380; doi:10.3389/fmicb.2025.1577636)
Supplement: Supplementary file 1 [file Table_1.xlsx]

## Sheet: Table S1
Table S1 Genome assemblies and taxon names used for this study
Group	Isolate/speices	AssemblyName	AssemblyAcc	Description
Ca. Tisiphia	RiCimp	ASM2041078v1	GCA_020410785.1	Rickettsia endosymbiont of Culicoides impunctatus
Ca. Tisiphia	Gbili3	ASM2088127v1	GCA_020881275.1	Rickettsia endosymbiont of Gnoriste bilineata
Ca. Tisiphia	Lappe3	ASM2088112v1	GCA_020881125.1	Rickettsia endosymbiont of Labidopullus appendiculatus
Ca. Tisiphia	Lappe4	ASM2088107v1	GCA_020881075.1	Rickettsia endosymbiont of Labidopullus appendiculatus
Rickettsia	Ot_Ikeda	ASM1020v1	GCF_000010205.1	Orientia tsutsugamushi
Ca. Tisiphia	Pante1	ASM2088119v1	GCA_020881195.1	Rickettsia endosymbiont of Pseudomimeciton antennatum
Ca. Tisiphia	Psono2	ASM2088117v1	GCA_020881175.1	Rickettsia endosymbiont of Platyusa sonomae
Rickettsia	RbelliiAn04	ASM207831v1	GCF_002078315.1	Rickettsia bellii
Ca. Tisiphia	RiClec	ASM2041080v1	GCA_020410805.1	Rickettsia endosymbiont of Cimex lectularius
Ca. Tisiphia	RiTbt	ASM1343574v1	GCA_013435745.1	Candidatus Rickettsia Torix (Bemisia tabaci)
Rickettsia	RrickIowa	ASM1744v3	GCF_000017445.4	Rickettsia rickettsii str. Iowa
Ca. Tisiphia	Ssp2	ASM2040455v1	GCA_020404555.1	Rickettsia endosymbiont of Sericostoma sp.
Ca. Tisiphia	Ssp4	ASM2040456v1	GCA_020404565.1	Rickettsia endosymbiont of Sericostoma sp. HW-2014
Ca. Tisiphia	moomin		GCA_020881085.1	Rickettsia endosymbiont of Bryobia graminum
Rhyzobius	oopac6	ASM2088123v1	GCA_020881235.1	Rickettsia endosymbiont of Oxypoda opaca
Rickettsia	R_japonica	ASM235673v1	GCA_002356735.1	Rickettsia japonica str. M99123
Rickettsia	R_typhi	ASM27728v1	GCF_000277285.1	Sample from Rickettsia typhi str. TH1527
Rickettsia	R_felis	ASM80450v1	GCF_000804505.1	Rickettsia felis str. LSU-Lb from colonized Liposcelis bostrychophila
Ca. Megaira	MegCarteria		GCF_913698045.1	Candidatus Megaira endosymtiont of Carteria cerasiformis WGS
Wolbachia	wMel	ASM802v1	GCA_000008025.1	Wolbachia endosymbiont of Drosophila melanogaster
Wolbachia	wRi	ASM2228v1	GCA_000022285.1	Wolbachia sp. wRi
Wolbachia	wOo	ASM30688v1	GCA_000306885.1	Wolbachia endosymbiont of Onchocerca ochengi
Wolbachia	wNo	ASM37658v1	GCA_000376585.1	Wolbachia endosymbiont of Drosophila simulans
Wolbachia	wHa	ASM37660v1	GCA_000376605.1	Wolbachia endosymbiont of Drosophila simulans
Wolbachia	wCle	ASM82931v1	GCA_000829315.1	Wolbachia endosymbiont of Cimex lectularius
Wolbachia	wFol	ASM193175v2	GCA_001931755.2	Wolbachia endosymbiont of Folsomia candida
Wolbachia	wAlbB	ASM417128v1	GCA_004171285.1	Wolbachia pipientis
Wolbachia	wBm	ASM479593v1	GCA_004795935.1	Wolbachia endosymbiont of Brugia malayi
Wolbachia	wMau	ASM479597v1	GCA_004795975.1	Wolbachia endosymbiont of Drosophila mauritiana
Wolbachia	wCauA	ASM654229v1	GCA_006542295.1	Wolbachia endosymbiont of Carposina sasakii
Wolbachia	W2_1	ASM803321v1	GCA_008033215.1	Wolbachia endosymbiont of Drosophila ananassae
Wolbachia	wMeg	ASM824506v1	GCA_008245065.1	Wolbachia endosymbiont of Chrysomya megacephala
Wolbachia	wIrr	ASM973275v1	GCA_009732755.1	Wolbachia pipientis
Wolbachia	FR3_CP050521_1	ASM1203069v1	GCA_012030695.1	Wolbachia endosymbiont of Brugia pahangi
Wolbachia	wCfeT	ASM1227729v1	GCA_012277295.1	Wolbachia endosymbiont of Ctenocephalides felis wCfeT
Wolbachia	wCfeJ	ASM1227731v1	GCA_012277315.1	Wolbachia endosymbiont of Ctenocephalides felis wCfeJ
Wolbachia	wLsig	ASM1336543v1	GCA_013365435.1	Wolbachia endosymbiont of Litomosoides sigmodontis
Wolbachia	FR3_CP046578_1	ASM1336545v1	GCA_013365455.1	Wolbachia endosymbiont of Dirofilaria (Dirofilaria) immitis
Wolbachia	w55YT	ASM1336547v1	GCA_013365475.1	Wolbachia endosymbiont of Cruorifilaria tuberocauda
Wolbachia	w362YU	ASM1336549v1	GCA_013365495.1	Wolbachia endosymbiont of Dipetalonema caudispina
Wolbachia	dawsonii	ASM1345881v1	GCA_013458815.1	Wolbachia endosymbiont of Diaphorina citri
Wolbachia	wMelpop	ASM1658432v1	GCA_016584325.1	Wolbachia endosymbiont of Drosophila melanogaster
Wolbachia	MIAOwWpum	ASM1786928v1	GCA_017869285.1	Wolbachia endosymbiont of Wiebesia pumilae
Wolbachia	Spic_B	ASM1814166v1	GCA_018141665.1	Wolbachia endosymbiont of Spodoptera picta
Wolbachia	wYak	ASM1846711v1	GCA_018467115.1	Wolbachia endosymbiont of Drosophila yakuba
Wolbachia	wSan	ASM1846713v1	GCA_018467135.1	Wolbachia endosymbiont of Drosophila santomea
Wolbachia	wAnD	ASM1849173v2	GCA_018491735.2	Wolbachia endosymbiont of Anopheles demeilloni
Wolbachia	wTei	ASM1868995v1	GCA_018689955.1	Wolbachia endosymbiont of Drosophila simulans
Wolbachia	wMa	ASM1869003v1	GCA_018690035.1	Wolbachia endosymbiont of Drosophila simulans
Wolbachia	wAu	ASM1869009v1	GCA_018690095.1	Wolbachia endosymbiont of Drosophila simulans
Wolbachia	SYLI2103	ASM2099547v1	GCA_020995475.1	Wolbachia endosymbiont of Corcyra cephalonica
Wolbachia	Dinuu_iso11	ASM2137837v1	GCA_021378375.1	Wolbachia endosymbiont of Drosophila innubila
Wolbachia	iso_1	ASM2160990v1	GCA_021609905.1	Wolbachia endosymbiont of Delia radicum
Anaplasma	Amarginale	ASM2030v1	GCF_000020305.1	Anaplasma marginale str. Florida
Insecta	Clogmia albipunctata	ASM101494v1	GCA_001014945.1	Invertebrate sample from Clogmia albipunctata
Insecta	Anopheles gambiae	AgamP3	GCA_000005575.1	Sample from Anopheles gambiae str. PEST
Insecta	Culex quinquefasciatus	CulPip1.0	GCF_000209185.1
Insecta	Aedes aegypti	AaegL5.0	GCF_002204515.2	Model organism or animal sample from Aedes aegypti
Insecta	Lutzomyia longipalpis	ASM2433408v1	GCF_024334085.1	Invertebrate sample from Lutzomyia longipalpis
Insecta	Phlebotomus papatasi	Ppap_2.1	GCF_024763615.1	Sand Fly Phlebotomus papatasi
Insecta	Phlebotomus argentipes		GCF_947086385.1	Phlebotomus argentipes
Insecta	Phlebotomus perniciosus		GCA_918844115.2	Laboratory colony, sample from Phlebotomus perniciosus. Library of 6 female flies
