# Supplementary material for: Genomic analysis of co-infection with Wolbachia and Candidatus Tisiphia in the sand fly Sergentomyia squamirostris
Source: Front Microbiol. 2025 May 9;16:1577636. doi: 10.3389/fmicb.2025.1577636 (PMC12123380; doi:10.3389/fmicb.2025.1577636)
Supplement: Supplementary file 2 [file Table_2.xlsx]

## Sheet: Table S2 
Table S2 Orthologs used for the phylogenic analysis of Ca. Tisiphia
OrthoDBv10_OrthoGroup	Description
2012682at2	30S ribosomal protein S10
1713391at2	30S ribosomal protein S11
1567535at2	Protein translocase subunit SecY
1505038at2	30S ribosomal protein S5
1671455at2	50S ribosomal protein L1
1054741at2	tRNA 2-thiouridine(34) synthase MnmA
1720952at2	SsrA-binding protein
1786618at2	50S ribosomal protein L16
182107at2	elongation factor 4
353391at2	serine--tRNA ligase
226836at2	aspartate--tRNA ligase
1151822at2	Phospho-N-acetylmuramoyl-pentapeptide-transferase
1940575at2	30S ribosomal protein S18
1043239at2	Uridylate kinase
1904463at2	50S ribosomal protein L27
665824at2	proline--tRNA ligase
91428at2	alanine--tRNA ligase
219876at2	Chromosomal replication initiator protein DnaA
841869at2	UDP-N-acetylenolpyruvoylglucosamine reductase
2005443at2	30S ribosomal protein S20
1990141at2	30S ribosomal protein S15
1963491at2	50S ribosomal protein L18
1822215at2	50S ribosomal protein L13
1758685at2	DNA repair protein RecO
2063644at2	50S ribosomal protein L29
2040741at2	50S ribosomal protein L24
1949059at2	50S ribosomal protein L21
1822695at2	50S ribosomal protein L7/L12
223233at2	DNA topoisomerase I
1702697at2	50S ribosomal protein L11
2046660at2	50S ribosomal protein L35
1009041at2	cell division protein FtsZ
1776954at2	30S ribosomal protein S6
1595498at2	Ribosome maturation factor RimP
1674344at2	ribosome recycling factor
1590629at2	Ribosomal RNA small subunit methyltransferase G
1959318at2	Ribosomal protein L9
2035880at2	30S ribosomal protein S17
1827334at2	methyltransferase
1890943at2	ribonuclease III
1766414at2	30S ribosomal protein S9
1270636at2	50S ribosomal protein L3
1470978at2	50S ribosomal protein L10
1398618at2	50S ribosomal protein L6
1698718at2	50S ribosomal protein L19
1692188at2	30S ribosomal protein S8
1272633at2	16S rRNA (cytosine(1402)-N(4))-methyltransferase
1676462at2	Peptidyl-tRNA hydrolase
1772647at2	30S ribosomal protein S13
874197at2	Holliday junction DNA helicase RuvB
430176at2	ATP synthase subunit beta
662686at2	DNA-directed RNA polymerase subunit alpha
1799923at2	50S ribosomal protein L14
1838961at2	50S ribosomal protein L17
