# Supplementary material for: Genomic analysis of co-infection with Wolbachia and Candidatus Tisiphia in the sand fly Sergentomyia squamirostris
Source: Front Microbiol. 2025 May 9;16:1577636. doi: 10.3389/fmicb.2025.1577636 (PMC12123380; doi:10.3389/fmicb.2025.1577636)
Supplement: Supplementary file 3 [file Table_3.xlsx]

## Sheet: Table S3
Table S3 Orthologs used for the phylogenic analysis of Wolbachia
OrthoDBv10_OrthoGroup	Description
932854at2	phosphoribosylamine--glycine ligase
1842956at2	biotin--
1713391at2	30S ribosomal protein S11
232152at2	adenylosuccinate synthase
923547at2	phosphoribosylformylglycinamidine cyclo-ligase
1093223at2	UDP-N-acetylmuramoylalanine-D-glutamate ligase
761140at2	methionine--tRNA ligase
1505038at2	30S ribosomal protein S5
984717at2	GTPase Era
1671455at2	50S ribosomal protein L1
1844275at2	aspartate carbamoyltransferase
1054741at2	tRNA 2-thiouridine(34) synthase MnmA
1990650at2	Ribosomal silencing factor RsfS
1720952at2	SsrA-binding protein
1786618at2	50S ribosomal protein L16
353391at2	serine--tRNA ligase
1937072at2	30S ribosomal protein S16
143460at2	GTP-binding protein
226836at2	aspartate--tRNA ligase
1151822at2	Phospho-N-acetylmuramoyl-pentapeptide-transferase
1940575at2	30S ribosomal protein S18
1043239at2	Uridylate kinase
1904463at2	50S ribosomal protein L27
665824at2	proline--tRNA ligase
219876at2	Chromosomal replication initiator protein DnaA
2075502at2	Putative pre-16S rRNA nuclease
267682at2	amidophosphoribosyltransferase
841869at2	UDP-N-acetylenolpyruvoylglucosamine reductase
2005443at2	30S ribosomal protein S20
1707228at2	30S ribosomal protein S12
1990141at2	30S ribosomal protein S15
932993at2	trigger factor
1963491at2	50S ribosomal protein L18
1822215at2	50S ribosomal protein L13
1978865at2	50S ribosomal protein L23
384865at2	Transcription termination/antitermination protein NusA
837522at2	ATP synthase subunit alpha
1822695at2	50S ribosomal protein L7/L12
1419877at2	glycerol-3-phosphate dehydrogenase
1502854at2	guanylate kinase
504464at2	GMP synthase
4421at2	DNA-directed RNA polymerase subunit beta'
961486at2	Ribosomal protein L2
1674344at2	ribosome recycling factor
1959318at2	Ribosomal protein L9
2035880at2	30S ribosomal protein S17
1574817at2	Transcription antitermination protein NusB
1890943at2	ribonuclease III
1766414at2	30S ribosomal protein S9
1270636at2	50S ribosomal protein L3
1456375at2	50S ribosomal protein L5
402899at2	tyrosine--tRNA ligase
1572673at2	50S ribosomal protein L4
1395197at2	Zinc metalloprotease
1497415at2	Ribosome maturation factor RimM
462069at2	phosphoglycerate kinase
1698718at2	50S ribosomal protein L19
1623045at2	30S ribosomal protein S2
1906715at2	Protein GrpE
26038at2	phosphoribosylformylglycinamidine synthase
469058at2	phenylalanine--tRNA ligase subunit alpha
1692188at2	30S ribosomal protein S8
1676462at2	Peptidyl-tRNA hydrolase
1257362at2	tRNA N6-adenosine threonylcarbamoyltransferase
1132353at2	K Homology domain
430176at2	ATP synthase subunit beta
662686at2	DNA-directed RNA polymerase subunit alpha
1799923at2	50S ribosomal protein L14
1830156at2	Endoribonuclease YbeY
1049662at2	Bifunctional purine biosynthesis protein PurH
