# Supplementary material for: Genomic analysis of co-infection with Wolbachia and Candidatus Tisiphia in the sand fly Sergentomyia squamirostris
Source: Front Microbiol. 2025 May 9;16:1577636. doi: 10.3389/fmicb.2025.1577636 (PMC12123380; doi:10.3389/fmicb.2025.1577636)
Supplement: Supplementary file 4 [file Table_4.xlsx]

## Sheet: Table S4 
Table S4 Orthologs used for the phylogenic analysis of sand flies
OrthoDBv10_OrthoGroup	Description
66690at50557	inositol polyphosphate 1-phosphatase
8721at50557	Golgi apparatus protein 1
59481at50557	pyruvate dehydrogenase (acetyl-transferring) kinase, mitochondrial
104592at50557	pre-mRNA-splicing factor Syf2
65033at50557	serine/threonine-protein kinase STK11
11224at50557	CUB domain
66850at50557	Dihydrolipoamide acetyltransferase component of pyruvate dehydrogenase complex
33009at50557	carboxylesterase 5A
32850at50557	cell division cycle 5-like protein
99280at50557	neuroguidin
25718at50557	Leucine-rich repeat
30308at50557	nuclear hormone receptor FTZ-F1 beta
45419at50557	B-cell lymphoma/leukemia 11A
117925at50557	Ubiquitin-conjugating enzyme E2 J2
91911at50557	40S ribosomal protein SA
115348at50557	39S ribosomal protein L21, mitochondrial
127694at50557	protein FRG1 homolog
39429at50557	Immunoglobulin-like domain
152736at50557	LOC100123130
18619at50557	septin-interacting protein 1
125726at50557	ribosome-recycling factor, mitochondrial
75144at50557	actin-related protein 6
144080at50557	transcription elongation factor B polypeptide 2
31793at50557	Cuticlin-1
120658at50557	UPF0587 protein C1orf123 homolog
124433at50557	retinal rod rhodopsin-sensitive cGMP 3',5'-cyclic phosphodiesterase subunit delta
12735at50557	WD40-repeat-containing domain
35526at50557	putative zinc metalloproteinase YIL108W
66571at50557	AP-3 complex subunit mu-1
53250at50557	Eukaryotic translation initiation factor 2A
111816at50557	60S ribosomal protein L13a
67606at50557	ATPase, AAA-type, conserved site
132615at50557	NADH dehydrogenase
62733at50557	solute carrier family 35 member F6
78234at50557	Leucine carboxyl methyltransferase 1
49780at50557	putative RNA-binding protein 15
36323at50557	protein misato
16323at50557	Immunoglobulin-like domain
135420at50557	LAS1-like protein
75832at50557	electron transfer flavoprotein subunit alpha, mitochondrial
150919at50557	protein drumstick isoform X1
102079at50557	GOLD domain
44720at50557	puff-specific protein Bx42
41272at50557	Nuclear hormone receptor
2648at50557	Ankyrin repeat-containing domain
113042at50557	CD2 antigen cytoplasmic tail-binding protein 2 homolog
31358at50557	TBC1 domain family member 1 isoform X1
56276at50557	glutaryl-CoA dehydrogenase, mitochondrial
65366at50557	39S ribosomal protein L38, mitochondrial
54419at50557	equilibrative nucleoside transporter 4
74197at50557	protein ABHD18 isoform X1
99751at50557	uncharacterized protein LOC111514913
150643at50557	U6 snRNA-associated Sm-like protein LSm6
117917at50557	protein SGT1 homolog
87144at50557	CDK-activating kinase assembly factor MAT1
119607at50557	chromatin modification-related protein MEAF6
91616at50557	IST1 homolog
17115at50557	Myotubularin-related protein 10-B
15532at50557	polyphosphoinositide phosphatase
116436at50557	dolichol kinase
97426at50557	zinc transporter ZIP9
4831at50557	chromodomain-helicase-DNA-binding protein 1
2418at50557	trichohyalin isoform X1
26394at50557	Cadherin
116554at50557	protein TSSC1
128474at50557	Translocon-associated protein subunit beta
95758at50557	Ubiquitin thioesterase
128755at50557	39S ribosomal protein L27, mitochondrial
153322at50557	prefoldin subunit 1
68813at50557	Diphosphomevalonate decarboxylase
76896at50557	probable 39S ribosomal protein L45, mitochondrial
129862at50557	28S ribosomal protein S15, mitochondrial
96194at50557	Cytochrome b5-like heme/steroid binding domain
100045at50557	dnaJ homolog subfamily C member 17
57786at50557	Winged helix-like DNA-binding domain superfamily
145007at50557	39S ribosomal protein L48, mitochondrial
101448at50557	SUMO-activating enzyme subunit 1
71987at50557	twinfilin
24096at50557	UPF0505 protein C16orf62 homolog
50572at50557	mitochondrial chaperone BCS1
120047at50557	peptidyl-tRNA hydrolase ICT1, mitochondrial
105249at50557	vacuolar-sorting protein SNF8
147726at50557	U6 snRNA-associated Sm-like protein LSm8
25937at50557	ATP-binding cassette sub-family E member 1
53123at50557	vacuolar protein sorting-associated protein 26B-like
106896at50557	Zinc finger C2H2 superfamily
89433at50557	protein PTCD3 homolog, mitochondrial
1997at50557	protein sidekick isoform X1
33894at50557	endoplasmic reticulum lectin 1
135872at50557	DNA replication complex GINS protein SLD5
66447at50557	sister chromatid cohesion protein DCC1
46514at50557	Signal recognition particle 54 kDa protein
120854at50557	2-aminoethanethiol dioxygenase
64266at50557	ethanolamine-phosphate cytidylyltransferase isoform X1
966at50557	leucine-rich repeat serine/threonine-protein kinase 1
89079at50557	ubiquitin-like protein 7
122330at50557	selT-like protein
132044at50557	Cyclic AMP response element-binding protein B
83860at50557	28S ribosomal protein S29, mitochondrial
88202at50557	39S ribosomal protein L15, mitochondrial
126811at50557	vacuolar protein sorting-associated protein 72 homolog
48837at50557	PDZ domain
56943at50557	ubiquitin carboxyl-terminal hydrolase CYLD isoform X1
78158at50557	SH2 domain
80239at50557	presenilins-associated rhomboid-like protein, mitochondrial
99756at50557	protein RTF2 homolog
43010at50557	RUN and FYVE domain-containing protein 2 isoform X1
134150at50557	Mediator of RNA polymerase II transcription subunit 19
11161at50557	importin-7
135688at50557	protein LSM12 homolog
63888at50557	ankyrin repeat and MYND domain-containing protein 2
103040at50557	ribonuclease H2 subunit B
130740at50557	WASH complex subunit CCDC53 homolog
32185at50557	uncharacterized protein LOC107220734
28600at50557	Mitochondrial Rho GTPase
2744at50557	dnaJ homolog subfamily C member 13
20283at50557	symplekin
70721at50557	ubiquitin carboxyl-terminal hydrolase 46
149673at50557	60S ribosomal protein L35
18461at50557	protein suppressor of forked
5495at50557	splicing factor 3B subunit 1
52845at50557	ran GTPase-activating protein 1
21101at50557	Eukaryotic translation initiation factor 3 subunit C
52703at50557	actin-related protein 3
138742at50557	60S ribosomal protein L27
119132at50557	THO complex subunit 6 homolog
42324at50557	Zinc finger C2H2 superfamily
27630at50557	ADAM 17-like protease
104302at50557	ribosome biogenesis protein NSA2 homolog
34630at50557	probable tRNA (uracil-O(2)-)-methyltransferase
20035at50557	presequence protease, mitochondrial
146597at50557	endoplasmic reticulum resident protein 29
128416at50557	ribonuclease H2 subunit C
75191at50557	cyclin-Y
123110at50557	protein FAM192A
50478at50557	probable phenylalanine--tRNA ligase, mitochondrial
63135at50557	FAS-associated factor 2
96662at50557	methyltransferase-like protein 23
26217at50557	methyltransferase-like protein 13
102414at50557	ER membrane protein complex subunit 2-like
132051at50557	histidine protein methyltransferase 1 homolog
88774at50557	Inhibitor of growth protein
136314at50557	proteasome maturation protein
69159at50557	SWI/SNF-related matrix-associated actin-dependent regulator of chromatin subfamily B member 1
43553at50557	WD40-repeat-containing domain
127488at50557	transmembrane protein 11 homolog, mitochondrial
147828at50557	High mobility group box domain
55062at50557	Signal recognition particle subunit SRP68
142870at50557	iron-sulfur cluster assembly 1 homolog, mitochondrial
158026at50557	death-associated protein 1
133033at50557	Profilin
108060at50557	UPF0160 protein MYG1, mitochondrial
41766at50557	uncharacterized F-box/LRR-repeat protein C02F5.7 isoform X1
133669at50557	gonadal protein gdl
123174at50557	uncharacterized protein C9orf78
132612at50557	Histone deacetylase complex subunit SAP18
112608at50557	Proteasome subunit beta type
120473at50557	ubiquitin-conjugating enzyme E2-17 kDa
123184at50557	integral membrane protein 2C
10268at50557	synaptojanin-1
98621at50557	Serine proteases, trypsin domain
46918at50557	serrate RNA effector molecule homolog isoform X1
145210at50557	39S ribosomal protein L18, mitochondrial
142782at50557	40S ribosomal protein S24
130558at50557	Acyl carrier protein
83312at50557	alpha-2-macroglobulin receptor-associated protein
130814at50557	probable 28S ribosomal protein S16, mitochondrial
116516at50557	INO80 complex subunit E
135926at50557	Transcription initiation factor TFIID subunit 13
132625at50557	60S ribosomal protein L14
10664at50557	importin-5
38815at50557	acyl-CoA dehydrogenase family member 9, mitochondrial
73387at50557	stomatin-like protein 2, mitochondrial
98392at50557	39S ribosomal protein L3, mitochondrial
15589at50557	pre-mRNA-splicing factor SYF1
137467at50557	60S ribosomal protein L27a
119796at50557	alpha-ketoglutarate-dependent dioxygenase alkB homolog 4
29608at50557	exocyst complex component 8
98987at50557	homocysteine-responsive endoplasmic reticulum-resident ubiquitin-like domain member 2 protein
42720at50557	calcium homeostasis endoplasmic reticulum protein
155937at50557	NADH dehydrogenase
125260at50557	transmembrane protein 43 homolog
137728at50557	Transcription initiation factor TFIID subunit 12
103007at50557	ER membrane protein complex subunit 3
74718at50557	Glycosyltransferase family 92
38626at50557	ceramide glucosyltransferase
145192at50557	UDP-N-acetylglucosamine transferase subunit ALG13 homolog
60890at50557	glucosidase 2 subunit beta
135470at50557	60S ribosomal protein L28
139026at50557	mitochondrial import inner membrane translocase subunit Tim21
89057at50557	eukaryotic translation initiation factor 2 subunit 1
108302at50557	Mitochondrial inner membrane protease ATP23
104265at50557	Methyl-CpG-binding domain protein 3
98981at50557	Stress-activated map kinase-interacting protein 1
124486at50557	39S ribosomal protein L40, mitochondrial
48864at50557	rabenosyn-5
66354at50557	Methionine aminopeptidase 2
6239at50557	Brefeldin A-inhibited guanine nucleotide-exchange protein 3
52925at50557	H/ACA ribonucleoprotein complex subunit 4
69855at50557	tRNA-dihydrouridine(47) synthase
102774at50557	protein daughter of sevenless
98071at50557	pyridoxal kinase
74381at50557	tropomodulin isoform X1
118819at50557	translationally-controlled tumor protein homolog
2101at50557	serine/threonine-protein kinase SMG1
71739at50557	Eukaryotic translation initiation factor 3 subunit I
37042at50557	G patch domain-containing protein 1 homolog
28555at50557	vacuolar protein sorting-associated protein 33A
84147at50557	PCI domain-containing protein 2
59039at50557	chromosome transmission fidelity protein 18 homolog
28428at50557	Histone-arginine methyltransferase CARMER
102560at50557	Mediator of RNA polymerase II transcription subunit 8
112074at50557	nuclear inhibitor of protein phosphatase 1
59985at50557	Alpha-1,3-glucosyltransferase
109167at50557	regulation of nuclear pre-mRNA domain-containing protein 1B
139741at50557	HIG1 domain family member 2A
75671at50557	protein Smaug homolog 1
67725at50557	transmembrane protein 184B isoform X1
43881at50557	protein RFT1 homolog
45940at50557	protein sel-1 homolog 1
135254at50557	splicing factor 3B subunit 6-like protein
119123at50557	putative transferase CAF17 homolog, mitochondrial
26432at50557	PDZ and LIM domain protein Zasp isoform X1
149447at50557	60S ribosomal protein L44
27737at50557	Cyclophilin-type peptidyl-prolyl cis-trans isomerase
7053at50557	Transmembrane protein 132
23929at50557	Bromodomain-containing protein 7
109142at50557	Ribonuclease
52049at50557	zinc finger MYND domain-containing protein 10
72759at50557	EF-hand domain
99263at50557	THUMP domain-containing protein 1 homolog
138217at50557	DNA-directed RNA polymerase III subunit RPC9
118677at50557	dynactin subunit 5
72085at50557	cytochrome P450 302a1, mitochondrial
134345at50557	protein FAM173B
66427at50557	ribonucleoside-diphosphate reductase subunit M2
56026at50557	Transcription initiation factor TFIID subunit 6
6417at50557	transcription initiation factor TFIID subunit 2
34658at50557	pseudouridylate synthase 7 homolog
22661at50557	CCAAT/enhancer-binding protein zeta
2187at50557	eIF-2-alpha kinase activator GCN1
24606at50557	uncharacterized protein LOC109608713
84083at50557	Cytoplasmic tRNA 2-thiolation protein 1
153723at50557	NADH dehydrogenase
58098at50557	probable serine incorporator isoform X1
136330at50557	deoxynucleotidyltransferase terminal-interacting protein 2
80760at50557	26S proteasome non-ATPase regulatory subunit 14
86043at50557	prolactin regulatory element-binding protein
90686at50557	probable G-protein coupled receptor Mth-like 5
123703at50557	luc7-like protein 3
102517at50557	Putative RNA-binding protein Luc7-like 2
33426at50557	integrator complex subunit 11
127087at50557	NUDE domain
54056at50557	myb protein
2339at50557	Clathrin heavy chain
91696at50557	Phosphomannomutase
25981at50557	translocation protein SEC63 homolog
24138at50557	probable RNA-binding protein 19
87565at50557	Palmitoyltransferase
114297at50557	39S ribosomal protein L32, mitochondrial
113130at50557	Peptidylprolyl isomerase
140221at50557	protein C10
112821at50557	Mediator of RNA polymerase II transcription subunit 7
7835at50557	regulator of nonsense transcripts 2
18458at50557	Zinc finger RNA-binding protein
97125at50557	Zinc finger C4H2 domain-containing protein
983at50557	pre-mRNA-processing-splicing factor 8
111744at50557	SET and MYND domain-containing protein 5
110270at50557	exosome complex component RRP46
139167at50557	coiled-coil domain-containing protein 124
100475at50557	transcription initiation factor TFIID subunit 8
26016at50557	tRNA (cytosine(34)-C(5))-methyltransferase
73951at50557	protein tumorous imaginal discs, mitochondrial-like isoform X1
106197at50557	MOB kinase activator-like 4
124426at50557	protein BUD31 homolog
137014at50557	endothelial differentiation-related factor 1 homolog
147640at50557	probable small nuclear ribonucleoprotein Sm D2
86747at50557	hsp70-binding protein 1
115613at50557	39S ribosomal protein L19, mitochondrial
4709at50557	nuclear pore complex protein Nup155
61176at50557	Mannosyltransferase
145096at50557	barrier-to-autointegration factor
20299at50557	C2 domain
91571at50557	adapter molecule Crk
13112at50557	Toll/interleukin-1 receptor homology (TIR) domain
52688at50557	neurotactin
69957at50557	CDP-diacylglycerol--glycerol-3-phosphate 3-phosphatidyltransferase
132354at50557	Ribosomal protein S11
61705at50557	protein krasavietz
134311at50557	Adenylate kinase isoenzyme 6 homolog
132159at50557	ER membrane protein complex subunit 4
23817at50557	pyridoxal-dependent decarboxylase domain-containing protein 1
80758at50557	transcription initiation factor IIB
41065at50557	dnaJ homolog subfamily C member 3
57791at50557	probable ATP-dependent RNA helicase Dbp73D
103070at50557	Eukaryotic translation initiation factor 3 subunit K
144343at50557	B-cell CLL/lymphoma 7 protein family member A
20640at50557	vinculin isoform X1
68441at50557	putative methyltransferase C9orf114 homolog
21911at50557	mucolipin-3-like
29319at50557	conserved oligomeric Golgi complex subunit 2
51542at50557	Origin recognition complex subunit 4
22030at50557	WD40-repeat-containing domain
37156at50557	T-complex protein 1 subunit theta
27943at50557	vacuolar protein sorting-associated protein 51 homolog
93746at50557	ribosomal RNA small subunit methyltransferase NEP1
58946at50557	methyltransferase-like protein 17, mitochondrial
98712at50557	uncharacterized protein F58A4.6
140706at50557	U6 snRNA-associated Sm-like protein LSm7
99930at50557	pinin
78812at50557	protein gustavus isoform X1
78182at50557	CIDE-N domain
139459at50557	ATP synthase subunit delta, mitochondrial
70072at50557	adenosine monophosphate-protein transferase FICD homolog
73602at50557	threonine aspartase 1
57388at50557	Otopetrin
63006at50557	Mitochondrial import inner membrane translocase subunit TIM44
118028at50557	ceramide-1-phosphate transfer protein
2741at50557	brefeldin A-inhibited guanine nucleotide-exchange protein 1
17813at50557	serine/threonine-protein kinase Tao
118166at50557	tRNA (guanine-N(7)-)-methyltransferase non-catalytic subunit wuho
120011at50557	uncharacterized protein LOC105390186
3565at50557	DENN domain-containing protein 4C isoform X1
75758at50557	lethal(2)neighbour of Tid protein
131285at50557	39S ribosomal protein L22, mitochondrial
69548at50557	Ribosome biogenesis protein WDR12 homolog
107099at50557	60S ribosomal protein L7a
93160at50557	cyclin-related protein FAM58A
95142at50557	PMP-22/EMP/MP20/Claudin superfamily
71152at50557	drebrin-like protein
111078at50557	protein DPCD
33297at50557	pre-rRNA-processing protein TSR1 homolog
110221at50557	tRNA (adenine(58)-N(1))-methyltransferase non-catalytic subunit TRM6
16683at50557	E3 ubiquitin-protein ligase MARCH6
98900at50557	carbonic anhydrase
22836at50557	Autophagy-related protein 9
84251at50557	protein FAM50 homolog
136971at50557	40S ribosomal protein S26
70675at50557	cactin
126567at50557	gamma-secretase subunit Aph-1
60961at50557	protein disulfide-isomerase A6
87750at50557	golgin subfamily A member 2
48126at50557	rRNA adenine N(6)-methyltransferase
82016at50557	ADP-ribosylation factor GTPase-activating protein 1 isoform X1
26388at50557	histone-lysine N-methyltransferase E(z) isoform X1
62106at50557	Alpha-1,3-glucosyltransferase
41512at50557	staphylococcal nuclease domain-containing protein 1
109266at50557	transmembrane protein 223
60092at50557	Ankyrin repeat-containing domain
129956at50557	RNA-binding motif protein, X-linked 2
98383at50557	methionyl-tRNA formyltransferase, mitochondrial
83301at50557	ubiA prenyltransferase domain-containing protein 1 homolog
117820at50557	Queuosine salvage protein
68476at50557	TRPL translocation defect protein 14 isoform X1
104016at50557	WD repeat-containing protein 74
90885at50557	SAGA-associated factor 29
8717at50557	Ras guanine-nucleotide exchange factor catalytic domain superfamily
32311at50557	vacuolar protein sorting-associated protein 52 homolog
55628at50557	coiled-coil domain-containing protein 22 homolog
144087at50557	ragulator complex protein LAMTOR2 homolog
105732at50557	ribosome maturation protein SBDS
45272at50557	sphingosine-1-phosphate lyase
69497at50557	glycogenin-1 isoform X1
128484at50557	UPF0454 protein C12orf49 homolog
115068at50557	Ribosomal protein L6, alpha-beta domain
134670at50557	PQ-loop repeat-containing protein 3
110125at50557	Na(+)/H(+) exchange regulatory cofactor NHE-RF1
108394at50557	U3 small nucleolar RNA-associated protein 14 homolog A
129410at50557	Single domain Von Willebrand factor type C domain
108301at50557	tetratricopeptide repeat protein 1
90265at50557	pre-mRNA-splicing factor ISY1 homolog
153191at50557	Cytochrome b-c1 complex subunit 6
117365at50557	probable 28S ribosomal protein S26, mitochondrial
46968at50557	MAU2 chromatid cohesion factor homolog
92128at50557	histone-lysine N-methyltransferase SMYD3
90640at50557	28S ribosomal protein S22, mitochondrial
101706at50557	Elongation of very long chain fatty acids protein
21580at50557	Exocyst complex component
28503at50557	trafficking protein particle complex subunit 10
69869at50557	uncharacterized protein LOC105187850
22096at50557	importin-11
81919at50557	solute carrier family 35 member C2
79339at50557	TOM1-like protein 2
54067at50557	Ras guanine nucleotide exchange factor domain superfamily
104526at50557	Protein phosphatase methylesterase 1
115879at50557	uncharacterized protein LOC111592578
51851at50557	probable 26S proteasome non-ATPase regulatory subunit 3
45670at50557	signal recognition particle receptor subunit alpha homolog
60993at50557	dnaJ homolog subfamily C member 11
130932at50557	Osiris 7
58640at50557	General transcription factor IIH subunit
33043at50557	transducin beta-like protein 3
124342at50557	Density-regulated protein
68599at50557	transcription factor Sp9 isoform X1
12466at50557	DENN domain-containing protein 5B isoform X1
17638at50557	patched domain-containing protein 3
123043at50557	trafficking protein particle complex subunit 6B
37107at50557	protein timeless homolog
90369at50557	Iron hydrogenase
38364at50557	pescadillo homolog
150510at50557	flightin
64014at50557	acylglycerol kinase, mitochondrial
19244at50557	ATP-dependent DNA helicase Q4
138934at50557	Transcription initiation factor IIA subunit 2
77563at50557	Transmembrane protein 68
44226at50557	negative elongation factor B
20198at50557	SCAR/WAVE family
99762at50557	syntaxin-16
56099at50557	DDB1- and CUL4-associated factor 13
43141at50557	Sugar phosphate exchanger 2
99019at50557	NAD(P)H-hydrate epimerase
18644at50557	anaphase-promoting complex subunit 2
139301at50557	40S ribosomal protein S18
116739at50557	splicing factor 45
104460at50557	Probable ribosome biogenesis protein
146376at50557	nuclear envelope phosphatase-regulatory subunit 1
43564at50557	Voltage-gated potassium channel
43304at50557	ATP-dependent RNA helicase DDX24
81697at50557	CAAX prenyl protease 2
112400at50557	Zinc finger, CCCH-type
94759at50557	39S ribosomal protein L9, mitochondrial
114823at50557	complement component 1 Q subcomponent-binding protein, mitochondrial
23294at50557	N-terminal kinase-like protein
30211at50557	solute carrier family 12 member 8
128977at50557	transcription factor AP-1
112481at50557	calcyclin-binding protein
80377at50557	U5 small nuclear ribonucleoprotein 40 kDa protein
57752at50557	pleiotropic regulator 1
101283at50557	transcription termination factor 3, mitochondrial
58189at50557	Uncharacterized protein, isoform A
133163at50557	AN1-type zinc finger protein 2A
30301at50557	mitochondrial intermediate peptidase
2110at50557	proteasome-associated protein ECM29 homolog
47269at50557	COP9 signalosome complex subunit 3
100764at50557	surfeit locus protein 4 homolog
16156at50557	nuclear pore complex protein Nup107
55309at50557	protoheme IX farnesyltransferase, mitochondrial
85876at50557	60S acidic ribosomal protein P0
29422at50557	vacuolar protein sorting-associated protein 8 homolog
96874at50557	dnaJ homolog subfamily C member 22
89317at50557	Chitin binding domain
138293at50557	charged multivesicular body protein 3
58961at50557	DNA methyltransferase 1-associated protein 1
35287at50557	EGF domain-specific O-linked N-acetylglucosamine transferase
34936at50557	Elongator complex protein 3
138877at50557	OTU domain-containing protein 6B
25910at50557	ATP-dependent RNA helicase Ddx1
43679at50557	anaphase-promoting complex subunit 5
93282at50557	protein numb isoform X1
76830at50557	JNK-interacting protein 1 isoform X1
141970at50557	protein Dr1
97398at50557	apolipoprotein D
121327at50557	Ribosomal protein L15
73720at50557	protein jim lovell
83548at50557	dolichyl-phosphate beta-glucosyltransferase
141092at50557	transmembrane protein 35
64976at50557	BMP-binding endothelial regulator protein
125026at50557	dnaJ homolog subfamily C member 8
139238at50557	Actin-related protein 2/3 complex subunit 5
37947at50557	pentatricopeptide repeat-containing protein 1, mitochondrial
32803at50557	D-glucuronyl C5-epimerase
7376at50557	Leucine-rich repeat
63655at50557	RNA 3'-terminal phosphate cyclase
109390at50557	mitotic spindle assembly checkpoint protein MAD2A
105919at50557	SPARC
111928at50557	malectin-A
755at50557	SRCR-like domain
120527at50557	Signal peptidase complex subunit 2
53388at50557	multifunctional protein ADE2
151618at50557	39S ribosomal protein L50, mitochondrial
99059at50557	translocon-associated protein subunit alpha
101869at50557	dentin sialophosphoprotein
94143at50557	Cytochrome P450
81510at50557	asparagine synthetase domain-containing protein 1
39871at50557	transcription factor Ken
125214at50557	neuroendocrine protein 7B2
46658at50557	putative ATP-dependent RNA helicase me31b
95489at50557	protein prenyltransferase alpha subunit repeat-containing protein 1
129755at50557	39S ribosomal protein L14, mitochondrial
23788at50557	lateral signaling target protein 2 homolog
28783at50557	homeobox protein cut isoform X1
140747at50557	short coiled-coil protein A
20997at50557	MyTH4 domain
50585at50557	PRKCA-binding protein isoform X1
41605at50557	RNA polymerase I-specific transcription initiation factor RRN3
88991at50557	probable splicing factor, arginine/serine-rich 7
109586at50557	Coenzyme Q-binding protein COQ10, mitochondrial
129072at50557	CDGSH iron-sulfur domain-containing protein 3, mitochondrial
39938at50557	Nicalin
77225at50557	CDK5 and ABL1 enzyme substrate 1
72785at50557	zinc finger protein 622
94582at50557	Uncharacterized protein
24884at50557	tetratricopeptide repeat protein 30A
888at50557	probable ubiquitin carboxyl-terminal hydrolase FAF-X
37280at50557	Zinc finger, PHD-type
124154at50557	scaffold protein salvador
53261at50557	SUMO-activating enzyme subunit 2
85463at50557	RING finger protein 121
18575at50557	probable ATP-dependent RNA helicase DHX34
129103at50557	60S ribosomal protein L21
9432at50557	integrator complex subunit 1
7426at50557	DNA polymerase subunit gamma-1, mitochondrial
92898at50557	thioredoxin-related transmembrane protein 2 homolog
92918at50557	nucleolar protein 9
133373at50557	putative ribosome-binding factor A, mitochondrial
65934at50557	beta-parvin
15684at50557	DNA-directed RNA polymerase
83686at50557	coiled-coil domain-containing protein 130 homolog
30983at50557	protein crooked neck
125585at50557	glutamate--cysteine ligase regulatory subunit
37243at50557	protein MCM10 homolog
12555at50557	Ankyrin repeat-containing domain
135714at50557	beclin 1-associated autophagy-related key regulator
30640at50557	small G protein signaling modulator 3 homolog
42415at50557	splicing factor 3A subunit 3
15331at50557	protein CLEC16A isoform X1
67170at50557	26S proteasome non-ATPase regulatory subunit 13
40260at50557	Muscle LIM protein Mlp84B
107526at50557	uracil phosphoribosyltransferase homolog
19336at50557	Zinc finger C2H2 superfamily
52631at50557	Branched-chain-amino-acid aminotransferase
100138at50557	ubiquinol-cytochrome-c reductase complex assembly factor 1
59664at50557	DNA replication ATP-dependent helicase/nuclease DNA2
124557at50557	Protein-S-isoprenylcysteine O-methyltransferase
26645at50557	UbiB domain
122922at50557	28S ribosomal protein S17, mitochondrial
43931at50557	protein SDA1 homolog
16250at50557	NHL repeat-containing protein 2
129938at50557	B9 domain-containing protein 1
42026at50557	uncharacterized aarF domain-containing protein kinase 1
111706at50557	Carbohydrate sulfotransferase
42153at50557	Major facilitator superfamily domain-containing protein 6
131041at50557	coiled-coil domain-containing protein 12
118662at50557	ubiquitin-fold modifier-conjugating enzyme 1
120498at50557	39S ribosomal protein L17, mitochondrial
115284at50557	tRNA(His) guanylyltransferase
129503at50557	Transport and Golgi organization protein 11
42752at50557	Ankyrin repeat-containing domain
70367at50557	FGGY carbohydrate kinase domain-containing protein
10915at50557	intraflagellar transport protein 122 homolog
78395at50557	replication factor C subunit 4
119455at50557	testis-expressed sequence 10 protein homolog
27130at50557	glycosylphosphatidylinositol anchor attachment 1 protein
31096at50557	LMBR1 domain-containing protein 2 homolog
15309at50557	aspartate--tRNA ligase, mitochondrial
102553at50557	probable U2 small nuclear ribonucleoprotein A'
99293at50557	CRAL-TRIO lipid binding domain
147055at50557	39S ribosomal protein L12, mitochondrial
61652at50557	transmembrane protein 145
97090at50557	tRNA (guanine-N(7)-)-methyltransferase
66267at50557	protein shifted isoform X1
127753at50557	Mushroom body large-type Kenyon cell-specific protein 1
20404at50557	SWI/SNF-related matrix-associated actin-dependent regulator of chromatin subfamily A containing DEAD/H box 1
15341at50557	protein phosphatase Slingshot isoform X1
61442at50557	dnaJ homolog subfamily C member 2
113217at50557	Golgi reassembly-stacking protein 2
27606at50557	Homeobox domain
131659at50557	putative oligosaccharyltransferase complex subunit CG9662
73852at50557	sphingolipid delta(4)-desaturase DES1
32681at50557	ubiquitin thioesterase trabid
92311at50557	deoxyribose-phosphate aldolase
68878at50557	protein tramtrack, alpha isoform isoform X1
136147at50557	prefoldin subunit 5
52579at50557	Vang-like protein
78446at50557	Golgi resident protein GCP60
42556at50557	Coatomer subunit delta
57613at50557	Actin-related protein 2
147680at50557	60S ribosomal protein L24
41499at50557	FACT complex subunit SSRP1
58479at50557	DDB1- and CUL4-associated factor 12
114148at50557	max-like protein X
110423at50557	tRNA-splicing endonuclease subunit Sen34
18605at50557	Serine/threonine-protein phosphatase 4 regulatory subunit 3
84057at50557	protein AATF
99773at50557	GPN-loop GTPase 1
51335at50557	transcriptional enhancer factor TEF-1 isoform X1
84764at50557	cyclin-dependent kinase 7
53583at50557	Dolichyl-diphosphooligosaccharide--protein glycosyltransferase 48 kDa subunit
129612at50557	mimitin, mitochondrial
1451at50557	small subunit processome component 20 homolog
17387at50557	protein HID1
106946at50557	3-oxo-5-alpha-steroid 4-dehydrogenase, C-terminal
143030at50557	60S ribosomal protein L22
95606at50557	beta-1,4-galactosyltransferase 7
131682at50557	NADH dehydrogenase
8312at50557	Elongator complex protein 1
19754at50557	Vacuolar protein sorting-associated protein 41 homolog
137151at50557	protein quiver
11473at50557	Zinc finger, RING-type
114649at50557	syntaxin-6
39740at50557	protein penguin
31645at50557	bifunctional purine biosynthesis protein PURH
139760at50557	NHP2-like protein 1 homolog
17610at50557	AP-1 complex subunit gamma
26770at50557	GPI transamidase component PIG-T
57156at50557	stress-induced-phosphoprotein 1
116934at50557	ubiquitin-conjugating enzyme E2 C
127209at50557	TIP41-like protein
132160at50557	transmembrane protein 222
9680at50557	EGF-like, conserved site
75685at50557	ELMO domain-containing protein 2
113908at50557	vesicle-trafficking protein SEC22b
16279at50557	Protein transport protein SEC23
112578at50557	EF-hand domain
20805at50557	RNA polymerase II assembly factor Rtp1, C-terminal
46367at50557	protein scabrous
102020at50557	peroxisome biogenesis factor 2
12010at50557	vacuolar protein sorting-associated protein 54
62569at50557	transmembrane protein 161B
13582at50557	ubiquitin carboxyl-terminal hydrolase 20
108452at50557	pleckstrin homology domain-containing family F member 2
108107at50557	Ribosome assembly factor mrt4
126093at50557	protein BCCIP homolog
73584at50557	polymerase delta-interacting protein 2
82078at50557	bifunctional coenzyme A synthase
119786at50557	SURF1-like protein
50853at50557	hydroxymethylglutaryl-CoA synthase 1
74731at50557	Wiskott-Aldrich syndrome protein family member 3
126005at50557	protein archease-like
118222at50557	Prefoldin subunit 3
59552at50557	Eukaryotic translation initiation factor 3 subunit M
60720at50557	Zinc finger C2H2 superfamily
129272at50557	DNA-directed RNA polymerase subunit
140285at50557	LDLR chaperone boca
54757at50557	Hedgehog protein
75864at50557	Inhibitor of growth protein
68043at50557	probable ATP-dependent RNA helicase DDX52
97131at50557	Down syndrome critical region protein 3 homolog
22300at50557	glycine--tRNA ligase
58906at50557	Innexin
68581at50557	SH2 domain
132744at50557	uncharacterized protein C45G9.7
81145at50557	ras-related GTP-binding protein A
131987at50557	39S ribosomal protein L20, mitochondrial
132099at50557	probable trafficking protein particle complex subunit 2
95953at50557	dynein assembly factor 5, axonemal
84269at50557	MAP kinase-activated protein kinase 2
112955at50557	trafficking protein particle complex subunit 4
110656at50557	translocating chain-associated membrane protein 1
110550at50557	NADH dehydrogenase
72000at50557	Chitin binding domain
120544at50557	UPF0428 protein CXorf56 homolog
57218at50557	homogentisate 1,2-dioxygenase
89752at50557	eukaryotic translation initiation factor 2 subunit 2
37475at50557	intraflagellar transport protein 80 homolog
76455at50557	protein unzipped
32442at50557	formin-binding protein 1-like isoform X1
89141at50557	F-actin-capping protein subunit beta
100236at50557	putative neutral sphingomyelinase
106854at50557	transmembrane emp24 domain-containing protein 7
57761at50557	U4/U6 small nuclear ribonucleoprotein Prp31
142467at50557	39S ribosomal protein L30, mitochondrial
146969at50557	uncharacterized protein C20orf24 homolog
59396at50557	beta-1,4-mannosyltransferase egh
105092at50557	pre-mRNA-splicing factor SPF27
118237at50557	ADP-ribosylation factor-like protein 4C
96170at50557	probable dolichol-phosphate mannosyltransferase
116525at50557	PH-like domain superfamily
81462at50557	diphthine methyltransferase
106023at50557	ras-related protein Rab-5B
117775at50557	39S ribosomal protein L28, mitochondrial
108346at50557	cleavage and polyadenylation specificity factor subunit 4
36185at50557	Nucleolar GTP-binding protein 2
109573at50557	ras-related protein Rab-39B
128289at50557	protein SYS1 homolog
41520at50557	DNA-directed RNA polymerase III subunit RPC3
49600at50557	epsilon-sarcoglycan isoform X1
126375at50557	DNA-directed RNA polymerase III subunit RPC8
74150at50557	DALR anticodon binding
13778at50557	protein unc-45 homolog B
77772at50557	WD40-repeat-containing domain
66842at50557	Zinc finger C2H2 superfamily
51947at50557	Neurotransmitter-gated ion-channel
10394at50557	partitioning defective 3 homolog
7320at50557	JNK-interacting protein 3 isoform X1
67486at50557	Glycylpeptide N-tetradecanoyltransferase
74939at50557	UDP-galactose translocator
42255at50557	lysophospholipid acyltransferase 5
127373at50557	Golgi SNAP receptor complex member 1
14335at50557	Exocyst complex component 2
132643at50557	RGS domain
30738at50557	xylosyltransferase oxt
75818at50557	COP9 signalosome complex subunit 6
134021at50557	ER membrane protein complex subunit 7 homolog
120451at50557	rab11 family-interacting protein 2
117473at50557	vacuolar protein sorting-associated protein 29
51073at50557	mRNA cap guanine-N7 methyltransferase
35768at50557	protein VAC14 homolog
120905at50557	39S ribosomal protein L44, mitochondrial
127380at50557	COP9 signalosome complex subunit 7
35897at50557	armadillo repeat-containing protein 4
122192at50557	28S ribosomal protein S18a, mitochondrial
74932at50557	dnaJ homolog subfamily B member 11
40115at50557	WD40 repeat
111943at50557	COP9 signalosome complex subunit 8
75595at50557	macrophage erythroblast attacher
57320at50557	beclin-1-like protein
13158at50557	Carboxylesterase, type B
65618at50557	protein disulfide-isomerase TMX3
64673at50557	26S proteasome non-ATPase regulatory subunit 12
2168at50557	DNA polymerase
28429at50557	Set1/Ash2 histone methyltransferase complex subunit ASH2
146677at50557	mitochondrial import inner membrane translocase subunit TIM14
84585at50557	Conserved oligomeric Golgi complex subunit 8
80996at50557	Methyltransferase-like protein
109797at50557	ras-related protein Rab-40C
4042at50557	attractin-like protein 1
124980at50557	60S ribosome subunit biogenesis protein NIP7 homolog
28761at50557	exocyst complex component 5
19423at50557	Ankyrin repeat-containing domain
131847at50557	coiled-coil domain-containing protein 25
57983at50557	adenosine 3'-phospho 5'-phosphosulfate transporter 1
25500at50557	WD40-repeat-containing domain
147189at50557	biogenesis of lysosome-related organelles complex 1 subunit 2
14825at50557	Saposin B type domain
43719at50557	WD40-repeat-containing domain
129000at50557	vacuolar protein sorting-associated protein 37A
90145at50557	checkpoint protein HUS1
130539at50557	CDGSH iron-sulfur domain-containing protein 2 homolog
72769at50557	RNA-binding protein NOB1
144415at50557	prefoldin subunit 2
9996at50557	exportin-1
90744at50557	26S proteasome non-ATPase regulatory subunit 7
134173at50557	charged multivesicular body protein 6
87518at50557	Repressor of RNA polymerase III transcription MAF1
35385at50557	ATP-dependent RNA helicase abstrakt
155632at50557	Prefoldin subunit 4
96910at50557	vacuolar fusion protein CCZ1 homolog
80008at50557	dolichyl-diphosphooligosaccharide--protein glycosyltransferase subunit 2
100901at50557	protein LSM14 homolog B isoform X1
18453at50557	Ral guanine nucleotide dissociation stimulator-like 1
74508at50557	guanine nucleotide-binding protein subunit beta-like protein 1
26604at50557	trafficking protein particle complex subunit 11
28379at50557	uncharacterized protein LOC100120271
140938at50557	U6 snRNA-associated Sm-like protein LSm1
60261at50557	pre-mRNA-splicing factor RBM22
63645at50557	WD40-repeat-containing domain
99964at50557	ADP-ribosylation factor GTPase-activating protein 2 isoform X1
96115at50557	protein farnesyltransferase/geranylgeranyltransferase type-1 subunit alpha
6416at50557	vigilin
41907at50557	General transcription factor IIH subunit 4
73354at50557	Methylthioribose-1-phosphate isomerase
41868at50557	uncharacterized protein LOC108026435
126855at50557	protein mago nashi
77679at50557	silk gland factor 1
11128at50557	disheveled-associated activator of morphogenesis 1 isoform X1
60694at50557	protein SMG8
10008at50557	type I inositol 3,4-bisphosphate 4-phosphatase isoform X1
41619at50557	probable ATP-dependent RNA helicase DDX56
49139at50557	E3 UFM1-protein ligase 1 homolog
60711at50557	myocyte-specific enhancer factor 2 isoform X1
93063at50557	hydroxymethylglutaryl-CoA lyase, mitochondrial
14125at50557	protein kibra
25127at50557	transportin-3
139886at50557	anamorsin homolog
134262at50557	leptin receptor gene-related protein
121008at50557	39S ribosomal protein L43, mitochondrial
105922at50557	tRNA (adenine(58)-N(1))-methyltransferase catalytic subunit TRMT61A
70521at50557	ethanolamine kinase
39005at50557	THO complex subunit 1
58203at50557	26S proteasome regulatory subunit 7
10998at50557	rho guanine nucleotide exchange factor 18
21322at50557	segmentation protein cap'n'collar isoform X1
142802at50557	signal recognition particle 19 kDa protein
90358at50557	angio-associated migratory cell protein
135113at50557	protein SMG9
120070at50557	PITH domain
66318at50557	D-beta-hydroxybutyrate dehydrogenase, mitochondrial
70763at50557	Cell cycle checkpoint control protein
128559at50557	organic solute transporter alpha-like protein
57745at50557	Acyl-coenzyme A
109776at50557	leucine-rich repeat-containing protein 57
137466at50557	40S ribosomal protein S15
121611at50557	methyltransferase-like protein 4
76908at50557	protein held out wings isoform X1
128131at50557	transmembrane protein 50A
69102at50557	PPM-type phosphatase domain
117411at50557	rRNA-processing protein UTP23 homolog
12236at50557	Coatomer subunit beta
109652at50557	Coatomer subunit epsilon
55692at50557	Eukaryotic translation initiation factor 3 subunit E
76116at50557	replication factor C subunit 2
70047at50557	26S proteasome non-ATPase regulatory subunit 11
107380at50557	RPII140-upstream gene protein
81330at50557	trafficking protein particle complex subunit 13
132773at50557	H/ACA ribonucleoprotein complex subunit 2-like protein
13892at50557	protein O-GlcNAcase isoform X1
89456at50557	GTPase Era, mitochondrial
94472at50557	transcriptional activator protein Pur-beta isoform X1
66548at50557	FIT family protein CG10671
23633at50557	F-box only protein 42
7968at50557	WASH complex subunit 7
131759at50557	protein cornichon
48450at50557	Eukaryotic translation initiation factor 3 subunit L
117973at50557	post-GPI attachment to proteins factor 3
80387at50557	Insect cuticle protein
117699at50557	ubiquitin-conjugating enzyme E2-22 kDa
35300at50557	mitochondrial import receptor subunit TOM70
95945at50557	NADH dehydrogenase
86748at50557	60S ribosomal protein L4
96857at50557	peptidylglycine alpha-hydroxylating monooxygenase
142263at50557	prefoldin subunit 6
96740at50557	SH3 domain
106957at50557	Autophagy-related protein 3
96805at50557	methyltransferase-like protein 22
29957at50557	Arginyl tRNA synthetase N-terminal domain
108140at50557	dnaJ homolog subfamily C member 21
104469at50557	POU domain protein
74305at50557	lysosomal thioesterase PPT2 homolog
48986at50557	protein GPR107
138214at50557	Histone H2A
93695at50557	evolutionarily conserved signaling intermediate in Toll pathway, mitochondrial
547at50557	protein unc-80 homolog
28921at50557	vacuolar protein sorting-associated protein 53 homolog
32612at50557	Sec1-like protein
11763at50557	FACT complex subunit spt16 isoform X1
38406at50557	putative aldehyde dehydrogenase family 7 member A1 homolog
4137at50557	Thioredoxin domain
92202at50557	39S ribosomal protein L4, mitochondrial
141201at50557	zinc finger protein 830
36552at50557	threonylcarbamoyladenosine tRNA methylthiotransferase
97065at50557	viral IAP-associated factor homolog
147143at50557	40S ribosomal protein S21
150385at50557	ubiquitin-like protein 5
29534at50557	Mediator of RNA polymerase II transcription subunit 17
149245at50557	protein extra-macrochaetae
12821at50557	cold shock domain-containing protein E1
100854at50557	intraflagellar transport protein 57 homolog
68493at50557	protein ABHD16A
144720at50557	nuclear speckle splicing regulatory protein 1
115237at50557	probable 39S ribosomal protein L49, mitochondrial
72133at50557	Zinc finger, RING-type
1621at50557	GPCR, family 2, extracellular hormone receptor domain
17628at50557	DNA repair protein REV1
141961at50557	39S ribosomal protein L23, mitochondrial
91349at50557	8-oxo-dGDP phosphatase NUDT18
108755at50557	ras-related protein Rab6
101659at50557	U3 small nucleolar RNA-associated protein 18 homolog
57812at50557	Zinc finger C2H2 superfamily
68076at50557	geranylgeranyl transferase type-2 subunit beta
38891at50557	CWF19-like protein 1
83433at50557	RNA-binding domain superfamily
128143at50557	28S ribosomal protein S24, mitochondrial
110603at50557	signal recognition particle receptor subunit beta
23366at50557	alpha-catulin
8417at50557	integrator complex subunit 2
46888at50557	collagen type IV alpha-3-binding protein
97917at50557	probable G-protein coupled receptor 52
66688at50557	protein fuzzy homolog
107457at50557	Uncharacterized protein, isoform A
134540at50557	alpha-endosulfine
59918at50557	ras-related GTP-binding protein C
95598at50557	Pyridoxal phosphate homeostasis protein
106926at50557	Mediator of RNA polymerase II transcription subunit 6
151161at50557	NADH dehydrogenase
84237at50557	3-ketodihydrosphingosine reductase
133570at50557	39S ribosomal protein L46, mitochondrial
41390at50557	nuclear hormone receptor HR78 isoform X1
30407at50557	Protein arginine N-methyltransferase
104377at50557	DNA/RNA-binding protein KIN17
63962at50557	3-phosphoinositide-dependent protein kinase 1 isoform X1
115608at50557	survival of motor neuron-related-splicing factor 30
108482at50557	NADH dehydrogenase (ubiquinone) complex I, assembly factor 6
109656at50557	mitochondrial ornithine transporter 1
29657at50557	zinc finger protein 598
61616at50557	photoreceptor-specific nuclear receptor
148685at50557	NADH dehydrogenase
117213at50557	Ankyrin repeat domain-containing protein 49
41892at50557	engulfment and cell motility protein 1
11478at50557	WD repeat-containing protein 35
102616at50557	PDZ domain-containing protein GIPC3
60857at50557	amphiphysin isoform X1
30467at50557	Eukaryotic translation initiation factor 3 subunit B
45196at50557	intraflagellar transport protein 56
118737at50557	NECAP-like protein CG9132
100341at50557	ribosome production factor 2 homolog
19653at50557	protein patched
22613at50557	Thrombospondin type-1 (TSP1) repeat
101800at50557	mitochondrial inner membrane protein OXA1L
111713at50557	SRR1-like protein
33226at50557	5-aminolevulinate synthase
90950at50557	RAB6A-GEF complex partner protein 2
106648at50557	programmed cell death protein 2-like
111975at50557	methyltransferase-like protein 5
109102at50557	exosome complex component RRP41
120772at50557	actin-related protein 2/3 complex subunit 4
131386at50557	Chromo domain
44122at50557	Protoporphyrinogen oxidase
75845at50557	28S ribosomal protein S35, mitochondrial
147797at50557	transmembrane protein 170A
14653at50557	protein brunelleschi
122927at50557	probable 28S ribosomal protein S25, mitochondrial
79760at50557	Arp2/3 complex 34 kDa subunit
78296at50557	tumor susceptibility gene 101 protein
34006at50557	gastrulation defective protein 1 homolog
147931at50557	U6 snRNA-associated Sm-like protein LSm5
37700at50557	WD40-repeat-containing domain
47520at50557	Zinc finger, CCCH-type
35806at50557	histone H4 transcription factor
123747at50557	vesicle transport protein SEC20
96054at50557	UPF0568 protein C14orf166 homolog
153379at50557	transmembrane inner ear expressed protein
75748at50557	transcription factor AP-4
143564at50557	NTF2-related export protein
87181at50557	splicing factor 1
146725at50557	NADH dehydrogenase
148274at50557	UPF0692 protein CG33108
13625at50557	periodic tryptophan protein 2 homolog
38285at50557	general transcription factor IIH subunit 1
86592at50557	HSPB1-associated protein 1
17536at50557	atrial natriuretic peptide-converting enzyme
45533at50557	tRNA (guanine(10)-N2)-methyltransferase homolog
44960at50557	KDEL motif-containing protein 1
109756at50557	dnaJ homolog subfamily C member 5 isoform X1
107205at50557	RNA polymerase, Rpb5, N-terminal
102771at50557	F-box only protein 9
52437at50557	UPF0183 protein CG7083
13828at50557	membrane-bound transcription factor site-1 protease
76963at50557	protein ecdysoneless
50587at50557	TBC1 domain family member 22B
105548at50557	Proteasome subunit alpha type
75057at50557	probable deoxyhypusine synthase
123003at50557	growth arrest and DNA damage-inducible proteins-interacting protein 1
102704at50557	diphthine methyl ester synthase
59099at50557	Myelin expression factor 2
78869at50557	tafazzin homolog
22706at50557	RINT1-like protein
122647at50557	Calcium load-activated calcium channel
73763at50557	tRNA (cytosine(38)-C(5))-methyltransferase
103576at50557	islet cell autoantigen 1
83087at50557	activating signal cointegrator 1
16714at50557	phosphatidate phosphatase LPIN2 isoform X1
142454at50557	39S ribosomal protein L51, mitochondrial
76747at50557	dehydrogenase/reductase SDR family protein 7-like
101190at50557	proteasome subunit beta type-1
2843at50557	nucleosome-remodeling factor subunit NURF301 isoform X1
49370at50557	U4/U6 small nuclear ribonucleoprotein Prp4
89725at50557	Cytochrome c heme lyase
94216at50557	crossover junction endonuclease MUS81
104262at50557	Ras-related protein Rab-3
93379at50557	retinol dehydrogenase 14
15445at50557	RNA cytidine acetyltransferase
29091at50557	conserved oligomeric Golgi complex subunit 6
96248at50557	cysteine and histidine-rich domain-containing protein
54603at50557	leucine-rich repeat protein soc-2 homolog
49092at50557	mitochondrial-processing peptidase subunit alpha
128290at50557	protein PBDC1
109616at50557	Krueppel homolog 2
33572at50557	menin
60951at50557	proliferation-associated protein 2G4
8655at50557	Golgi-specific brefeldin A-resistance guanine nucleotide exchange factor 1
28081at50557	TBC1 domain family member 23
105563at50557	Mediator of RNA polymerase II transcription subunit 4
98341at50557	mannose-P-dolichol utilization defect 1 protein homolog
15817at50557	ras GTPase-activating protein 1
80623at50557	Rho GTPase-activating protein 19
123578at50557	mitochondrial import inner membrane translocase subunit Tim22
45914at50557	putative RNA exonuclease NEF-sp
102920at50557	hsp90 co-chaperone Cdc37
121522at50557	charged multivesicular body protein 1b
86065at50557	microfibrillar-associated protein 1
83902at50557	ras suppressor protein 1
83323at50557	minor histocompatibility antigen H13
93513at50557	beta-lactamase-like protein 2 homolog
149193at50557	U6 snRNA-associated Sm-like protein LSm3
125046at50557	golgin subfamily A member 7
68094at50557	prostaglandin E synthase 2
107564at50557	Autophagy protein 5
27086at50557	heat shock 70 kDa protein 4 isoform X1
125262at50557	etoposide-induced protein 2.4 homolog
48053at50557	pre-mRNA-processing factor 19
41050at50557	Leucine-rich repeat
131613at50557	peroxisomal biogenesis factor 19
139832at50557	class E basic helix-loop-helix protein 22
107632at50557	probable arginine--tRNA ligase, mitochondrial
107216at50557	ras-related protein Rab-11A
14512at50557	Katanin p80 WD40 repeat-containing subunit B1
85095at50557	transcription factor MafB
114203at50557	Tumor protein D54
136014at50557	39S ribosomal protein L11, mitochondrial
47489at50557	tRNA-dihydrouridine(20) synthase
99401at50557	nuclear migration protein nudC
45204at50557	polycomb protein Scm
28678at50557	Solute carrier organic anion transporter family member
94422at50557	Proteasome subunit alpha type
132295at50557	probable aminoacyl tRNA synthase complex-interacting multifunctional protein 2 isoform X1
73053at50557	protein Peter pan
14380at50557	EGF-like calcium-binding, conserved site
100579at50557	cyclin-C
18668at50557	Lipase, N-terminal
80653at50557	arrestin domain-containing protein 2
40442at50557	BTB/POZ domain-containing protein 17
128856at50557	lysosome-associated membrane glycoprotein 5
47233at50557	DET1 homolog
15573at50557	Rho GTPase-activating protein 26
81367at50557	Presenilin
149477at50557	huntingtin-interacting protein K
118728at50557	cytochrome c oxidase assembly protein COX11, mitochondrial
128404at50557	40S ribosomal protein S13
109593at50557	RWD domain-containing protein 1
86655at50557	U6 small nuclear RNA (adenine-(43)-N(6))-methyltransferase
13223at50557	integrator complex subunit 6
133820at50557	28S ribosomal protein S18c, mitochondrial
120971at50557	MORN repeat-containing protein 4
